# Supplementary material for: Identification and validation of reference genes for qPCR in the terrestrial gastropod Cepaea nemoralis
Source: PLoS One. 2018 Aug 29;13(8):e0201396. doi: 10.1371/journal.pone.0201396 (PMC6114279; doi:10.1371/journal.pone.0201396)
Supplement: S1 Table — Results for Individuals 1 to 6 (Ind1-6), Foot (F), Head (H), Pigmented Mantle (PM), Unpigmented Mantle (UPM), Body (F + H), Mantle (PM + UPM), Mantle and Foot (PM + UPM + F), Mantle and Head (PM + UPM + H) and All tissues (PM + UPM + F + H) spring, autumn and all year data sets for Mean of Ranks, BestKeeper, geNorm and NormFinder. Mean of Ranks values represent the ranked means of all three algorithms, where 1 is the most stable gene and 11 is the least stable gene. geNorm values represent M values as calculated by the algorithm. NormFinder values are Stability values as calculated by the algorithm. BestKeeper values represent Standard Deviation of Cq as calculated by the algorithm. (XLSX) [file pone.0201396.s001.xlsx]

## Sheet: Table S1
	Indiviuals						Spring										Autumn									All year
Mean of Ranks	Ind 1	Ind 2	Ind 3	Ind 4	Ind 5	Ind 6	PM	UPM	Foot	Head	All	M	Body	M+F	M+H	Mean of Ranks	PM	UPM	Foot	Head	All	M	Body	M+F	M+H	PM	UPM	Foot	Head	All	M	Body	M+F	M+H
ATUB	3.33333	2.33333	7.66667	4.66667	2	7.66667	4.33333	4	9	8.66667	7.33333	4	8	6	7.33333	ATUB	4.33333	5.33333	2.66667	6.33333	4.66667	3.33333	8	2.66667	5.33333	10	9.66667	9	7.66667	9.66667	9.66667	8.66667	9.33333	9.33333
BACT	8	4.66667	5	1.66667	5.33333	3.66667	8	6	6	1.33333	5.33333	6.66667	2.66667	6.33333	6.33333	BACT	3.66667	2.66667	1.66667	2	2.33333	2	1	2.66667	2.66667	1.33333	1.33333	1.33333	1	1	1.66667	1	1.33333	1.33333
DNARP	5.33333	8	8	11	6.33333	9.33333	10	2.33333	6	3	8.66667	9	8.66667	7.33333	9	DNARP	8.66667	9.33333	6.33333	7.66667	10.6667	9.66667	7	10.3333	9	3.66667	5.66667	4.33333	5.66667	7.33333	5.33333	7	7.33333	5.66667
EF1A	5.66667	8.66667	7.66667	4	7.33333	2.33333	3.66667	4.33333	10.3333	6.33333	8	4	8.66667	8.66667	3.33333	EF1A	8	6.66667	4.33333	5	2.66667	4.66667	3.33333	3.66667	2.66667	1.66667	3	4	2	2.33333	1.33333	2.33333	1.66667	1.66667
FIB3	9.33333	10.3333	10.3333	7.33333	8.33333	8.66667	9.66667	11	5.66667	8	10.6667	10.6667	5.66667	10.6667	10.3333	FIB3	10.3333	3.66667	8	9.33333	8.66667	8.66667	10	8	9	6	4	4.66667	6	4.33333	4.66667	5.33333	4.33333	5
GAPDH	4.33333	4	6	6.33333	5	4.33333	2	7.33333	6	4.66667	3.66667	5	4	4.66667	3	GAPDH	1.66667	8	8	3.66667	4.33333	4.66667	4.33333	6.33333	4	10.3333	11	9.33333	10	10.6667	9.66667	10	9.66667	9.33333
GTPB	9	10.6667	10.6667	9.66667	6.66667	7.66667	10.3333	10	6.33333	11	10.3333	10.3333	11	10	10.6667	GTPB	3	3	2.33333	9.66667	7	4.66667	6.33333	5.66667	8.66667	9.33333	7.33333	6	10.3333	7.66667	9	8.33333	8.66667	9
KCHP	6.33333	6.66667	3.33333	7.33333	10.3333	9.33333	4.66667	7.33333	1.66667	8.66667	3	5.33333	4.33333	2	6	KCHP	8.33333	10	10.6667	8.33333	10.3333	10.3333	9.66667	10	10.3333	6	9.33333	9.33333	8.66667	8.66667	8.66667	9	9	8
PRAP	2.33333	1	2	2.66667	1.33333	3.66667	6.66667	9	3	4	3	7.66667	2	3.66667	6	PRAP	4.66667	9	7	2	4.33333	6	4.33333	4.66667	3.66667	7.33333	7.66667	6.66667	6.66667	6.66667	8	6	6.66667	8
RNAP	10.3333	4.33333	2	9.33333	9	7.33333	3.66667	3.66667	9.33333	2.66667	4.33333	2.33333	6.33333	5.66667	1	RNAP	9.66667	3.33333	9.66667	6.66667	8.33333	9	9	9.66667	7.33333	6	1.33333	7.33333	3.66667	4.33333	3.66667	5	4.66667	3.33333
UBI	2	5.33333	3.33333	2	4	2	3	1	2.66667	7.66667	1.66667	1	4.66667	1	3	UBI	3.66667	5	5.33333	5	2.66667	2.66667	3	2.33333	3.33333	4.33333	5	4	4.33333	3	4.33333	3.33333	3.33333	5
BestKeeper																BestKeeper
ATUB	0.569	0.403799	1.40289	0.452296	0.894092	0.452296	0.698053	0.328387	1.77729	1.02261	0.971561	0.621151	1.39995	0.940101	0.752087	ATUB	0.163944	0.717637	0.0663015	0.208759	0.681378	0.642275	0.804785	0.471858	0.709584	2.42872	2.638	2.301	1.756	2.32793	2.533	2.1322	2.49346	2.27408
BACT	0.946	0.455379	0.353238	0.437244	1.02697	0.437244	1.18707	0.713289	0.628796	0.256517	0.79443	0.950178	0.486078	0.866881	0.863531	BACT	0.489745	0.59246	0.422742	0.294286	0.701932	0.70066	0.358514	0.809973	0.74931	0.832713	0.652	0.553	0.276	0.756175	0.801783	0.408119	0.838143	0.794296
DNARP	0.319	0.59139	1.27774	1.3654	7.85109	1.3654	1.57489	0.447361	0.890973	0.442068	1.14512	1.03998	0.931206	0.971074	1.19921	DNARP	0.538992	1.26904	9.08944	0.815109	3.15717	0.904018	5.65653	4.10868	0.86712	1.12889	1.461	4.688	1.763	2.13841	1.29495	2.92035	2.27159	1.5105
EF1A	0.644	0.743443	2.08888	0.507202	1.4973	0.507202	0.669068	0.470395	2.18374	0.85353	1.15844	0.638184	1.51864	1.24098	0.69432	EF1A	0.840548	0.895806	0.613476	0.834708	0.794249	0.868177	0.725531	0.785255	0.788488	0.752569	0.670606	1.38022	0.788941	0.973721	0.785248	1.15331	1.02294	0.786479
FIB3	0.983	2.28202	6.06498	0.920714	0.947632	0.920714	1.82844	6.71103	1.39023	1.43859	2.97871	4.26973	1.49838	3.59369	3.44166	FIB3	1.71698	0.406317	0.637943	1.49483	1.36086	1.19218	1.47654	1.16815	1.35052	1.43535	1.02451	1.27228	2.13621	1.63669	1.45636	1.80253	1.4093	1.75297
GAPDH	0.523	0.537871	1.18786	0.769768	0.925284	0.769768	0.664309	0.751108	1.28093	0.624506	0.908891	0.757676	1.06011	0.929857	0.74245	GAPDH	0.424619	0.434517	0.817459	0.547537	0.931676	0.763223	0.682498	0.947384	0.909751	4.1733	3.59143	4.70928	4.38053	4.21363	3.88236	4.5449	4.158	4.04842
GTPB	0.692	1.88122	3.18029	1.25194	1.38618	1.25194	1.27176	1.25013	0.273619	2.39297	1.94772	1.26095	2.48084	0.98404	2.26091	GTPB	0.438929	0.576557	0.325178	0.894004	1.00165	0.507743	0.781469	0.682365	1.12096	1.82392	1.84453	1.22898	2.76281	2.10828	1.83423	2.06913	1.63248	2.41398
KCHP	0.35	0.647942	0.620371	0.543534	2.00151	0.543534	0.194152	0.553246	0.438889	1.23097	0.638048	0.422361	0.815974	0.445282	0.695413	KCHP	0.802444	1.22498	1.42494	1.41503	1.59901	1.35645	1.48226	1.62628	1.49379	1.2362	2.20252	2.57591	2.22052	2.14027	1.78238	2.44415	2.11558	1.94618
PRAP	0.293	0.290944	0.533982	0.291033	0.747892	0.291033	0.767799	1.03254	0.823692	0.765837	0.787056	0.812875	0.794764	0.792373	0.79223	PRAP	0.468542	0.901268	0.810952	0.480735	0.692596	0.79404	0.645844	0.754718	0.675392	2.1814	2.10611	2.71026	2.27177	2.31738	2.14376	2.49101	2.33259	2.18643
RNAP	0.93	0.431375	0.332334	0.964858	1.39109	0.964858	0.579987	0.512863	1.06381	0.106246	0.573234	0.558304	0.614699	0.702512	0.42001	RNAP	0.802398	0.524961	1.00493	1.25474	1.22261	1.07618	1.13906	1.21169	1.21349	1.55332	0.584592	1.49847	1.60738	1.41543	1.14342	1.57309	1.34579	1.32644
UBI	0.388	0.310243	0.342693	0.30096	0.238851	0.30096	0.378836	0.251695	0.342243	0.593682	0.442678	0.3362	0.549156	0.346708	0.449619	UBI	0.267552	0.294007	0.608755	0.120289	0.381563	0.339487	0.390932	0.405581	0.332522	1.41238	1.10657	1.48131	1.48198	1.37056	1.25948	1.48165	1.33342	1.33364
geNorm																geNorm
ATUB	0.603008	0.750417	2.04056	1.07955	0.732494	1.28782	0.811916	1.20366	1.52475	1.24198	1.58504	1.13612	1.4895	1.42805	1.47911	ATUB	0.784174	0.675912	0.809406	1.10329	1.09293	0.868362	1.12552	0.931777	1.07775	2.95913	2.79549	2.94389	3.01126	2.93235	2.81563	2.95024	2.82791	2.94668
BACT	0.821499	0.851148	1.82894	0.921151	0.864973	0.917259	1.07742	1.16523	1.21059	0.671715	1.50109	1.16283	1.21322	1.41447	1.36978	BACT	0.703031	0.609763	0.722942	0.78996	0.956519	0.844	0.83073	0.923615	0.926293	1.73995	1.68576	1.82423	1.94276	1.9813	1.74232	1.9615	1.86521	1.92766
DNARP	0.803514	1.02863	2.18482	2.24696	0.904305	1.12543	1.97812	1.05098	1.13512	0.717295	1.9891	1.5698	1.76074	1.62083	1.93054	DNARP	1.04947	1.09285	0.801316	1.23569	1.59961	1.47865	1.09684	1.40301	1.71289	2.11829	2.05389	1.8053	2.53526	2.54546	2.28775	2.47395	2.22641	2.61454
EF1A	0.731326	1.11181	2.54201	0.993157	0.995805	0.836146	0.773073	1.14916	1.83892	0.813317	1.80495	1.08099	1.72709	1.81608	1.29293	EF1A	0.814945	0.738236	0.761882	0.806241	0.993901	0.901455	0.930414	0.934334	0.987358	1.79706	1.78789	2.10164	1.97926	2.12714	1.80848	2.20375	2.03743	1.97704
FIB3	0.96907	1.34394	4.9576	1.26672	1.03601	1.77587	1.51336	4.65669	1.02934	0.884881	3.43732	3.8665	1.18781	3.64102	3.57762	FIB3	1.56963	0.731951	1.39041	1.56783	1.47638	1.28305	1.62553	1.2871	1.48909	2.37754	1.82183	1.95473	2.45022	2.40758	2.19153	2.25132	2.23422	2.44622
GAPDH	0.644159	0.783783	1.8258	1.09746	0.857332	0.87436	0.765351	1.28918	1.11668	0.731728	1.36038	1.10704	1.12157	1.27096	1.26967	GAPDH	0.648834	1.10309	1.09593	0.804983	1.02898	0.966858	0.966847	1.01785	0.998994	3.50787	3.48437	4.00301	3.9331	3.68767	3.4628	3.87329	3.60678	3.62304
GTPB	0.909827	2.21305	5.00772	1.81567	0.973056	1.07771	2.33589	2.10568	1.21926	1.71647	3.32758	2.13503	2.54133	2.00269	3.76438	GTPB	0.697769	0.626281	0.759693	1.27995	1.37563	0.947347	1.08069	1.04602	1.4823	2.86616	2.36966	2.31907	3.89504	3.56784	2.64075	3.38237	2.62376	3.82953
KCHP	0.818549	0.878935	1.70986	1.3426	1.95282	2.24807	1.04571	1.29419	0.90599	1.049	1.39849	1.21356	1.17061	1.25537	1.3928	KCHP	0.981829	1.69429	2.10502	1.18201	1.85418	1.87124	1.6521	2.00083	1.72887	2.24187	3.4316	3.56488	3.14367	3.25486	2.92596	3.34908	3.11487	3.14207
PRAP	0.615581	0.725621	1.69614	0.95714	0.717097	1.01778	0.904652	1.53867	0.915618	0.70708	1.37854	1.25492	1.05237	1.28454	1.36014	PRAP	0.736235	0.956493	0.975837	0.751638	1.04409	0.938655	0.954295	1.01298	1.00959	2.27359	2.41305	2.19616	2.47523	2.43106	2.34876	2.3933	2.33271	2.44723
RNAP	1.22048	0.869358	1.71112	1.60933	1.20614	1.11111	0.778955	1.09686	1.59957	0.750754	1.48025	1.05328	1.44035	1.40278	1.24192	RNAP	1.05997	0.647741	1.57543	1.07347	1.40954	1.20505	1.33382	1.42317	1.34157	2.05241	1.70294	2.32211	2.24209	2.2268	1.93788	2.30735	2.11407	2.14797
UBI	0.569092	0.886323	1.71795	0.933612	0.978909	0.853391	0.849703	1.03545	0.977546	1.08597	1.39723	1.04382	1.229	1.20166	1.34211	UBI	0.724884	0.80005	0.827442	0.954355	1.02985	0.910277	0.918296	0.973292	1.02994	1.83991	1.91727	1.90778	2.19965	2.07194	1.90806	2.07365	1.93709	2.08918
NormFinder																NormFinder
ATUB	0.076	0.113	0.264	0.242624	0.0523755	0.424476	0.097	0.238	0.343	0.35	0.245	0.181	0.277	0.211	0.256	ATUB	0.24036	0.138175	0.0512287	0.409716	0.236582	0.19105	0.331	0.185649	0.249657	0.485262	0.444232	0.524747	0.474217	0.387803	0.389767	0.432812	0.379577	0.399154
BACT	0.229	0.236	0.239	0.127985	0.165418	0.143741	0.264	0.25	0.314	0.047	0.221	0.211	0.179	0.252	0.199	BACT	0.164066	0.0180975	0.0416168	0.0551757	0.1369	0.151614	0.0977121	0.13288	0.142033	0.224388	0.210039	0.127956	0.10471	0.169377	0.203765	0.0938335	0.19339	0.184908
DNARP	0.285	0.311	0.333	0.500425	0.108954	0.355823	0.428	0.145	0.308	0.163	0.265	0.264	0.427	0.24	0.273	DNARP	0.394451	0.271125	0.108462	0.297387	0.329036	0.410572	0.199269	0.348888	0.374632	0.331105	0.33767	0.160509	0.264643	0.253476	0.306076	0.241513	0.281047	0.264018
EF1A	0.212	0.307	0.231	0.177661	0.162558	0.0752823	0.112	0.242	0.361	0.25	0.233	0.185	0.246	0.246	0.188	EF1A	0.252123	0.154528	0.15095	0.148573	0.131891	0.176062	0.16312	0.180133	0.124562	0.231431	0.255791	0.182505	0.148797	0.186803	0.202299	0.179727	0.187186	0.186079
FIB3	0.276	0.336	0.535	0.315054	0.367808	0.337863	0.394	0.575	0.204	0.292	0.312	0.432	0.22	0.355	0.359	FIB3	0.361698	0.117824	0.464155	0.281994	0.267313	0.238338	0.350063	0.260326	0.252926	0.336063	0.324002	0.329242	0.313012	0.214217	0.257178	0.27892	0.214897	0.250189
GAPDH	0.166	0.17	0.253	0.266456	0.208527	0.117043	0.051	0.306	0.217	0.197	0.205	0.198	0.207	0.223	0.181	GAPDH	0.0141234	0.423845	0.367687	0.0945238	0.182977	0.163499	0.208983	0.210293	0.130633	0.426118	0.548323	0.325961	0.390825	0.301718	0.344556	0.338162	0.311629	0.29219
GTPB	0.307	0.479	0.587	0.39343	0.201151	0.282037	0.728	0.546	0.382	0.58	0.325	0.527	0.428	0.425	0.377	GTPB	0.170689	0.0576395	0.0520904	0.486482	0.250897	0.235719	0.309766	0.228502	0.301249	0.491623	0.380097	0.428445	0.506225	0.245321	0.400112	0.34986	0.333509	0.290324
KCHP	0.288	0.245	0.167	0.387626	0.36282	0.461873	0.191	0.317	0.046	0.367	0.189	0.222	0.233	0.168	0.228	KCHP	0.282223	0.317591	0.594196	0.283593	0.310605	0.248008	0.319331	0.336621	0.290064	0.402501	0.413837	0.520564	0.445073	0.293984	0.375157	0.375609	0.38806	0.300724
PRAP	0.104	0.068	0.145	0.17982	0.0523755	0.218324	0.225	0.418	0.089	0.185	0.191	0.247	0.154	0.201	0.217	PRAP	0.194246	0.354195	0.266303	0.0551757	0.197128	0.238289	0.229995	0.205998	0.212137	0.370016	0.368924	0.270389	0.310083	0.229876	0.357198	0.228221	0.266186	0.322188
RNAP	0.443	0.209	0.154	0.444696	0.250202	0.247039	0.125	0.189	0.516	0.096	0.224	0.176	0.352	0.264	0.13	RNAP	0.401053	0.0900398	0.47763	0.259449	0.292618	0.32222	0.332491	0.346176	0.246208	0.392313	0.209714	0.370976	0.239901	0.229984	0.276753	0.27732	0.271379	0.188128
UBI	0.069	0.247	0.203	0.147685	0.151606	0.116412	0.081	0.026	0.138	0.385	0.165	0.106	0.241	0.109	0.184	UBI	0.209228	0.218615	0.211169	0.303164	0.161863	0.165169	0.217273	0.165977	0.164655	0.336594	0.337756	0.24151	0.389839	0.214881	0.319134	0.243122	0.230031	0.300602
